# Supplementary material for: Phylogenetic Analysis of Bovine Respiratory Syncytial Virus (BRSV) Subgroups in Wallonia Region of Belgium in Relation to Current Vaccination Strategies
Source: Vaccines (Basel). 2025 Mar 11;13(3):298. doi: 10.3390/vaccines13030298 (PMC11946434; doi:10.3390/vaccines13030298)
Supplement: Supplementary file 1 [file vaccines-13-00298-s001.zip]

Archive with 1 entries (1 files):
- vaccines-3481581-supplementary.pdf
